# Supplementary material for: Anti-Proliferative Effects of Lidocaine as an Autophagy Inducer in Bladder Cancer via Intravesical Instillation: In Vitro and Xenograft Mouse Model Experiments
Source: Cancers (Basel). 2024 Mar 24;16(7):1267. doi: 10.3390/cancers16071267 (PMC11010986; doi:10.3390/cancers16071267)
Supplement: Supplementary file 1 [file cancers-16-01267-s001.zip]

Archive with 1 entries (1 files):
- cancers-2885998-supplementary.pdf
